# Supplementary material for: A multimodal sensing ring for quantification of scratch intensity
Source: Commun Med (Lond). 2023 Sep 19;3:115. doi: 10.1038/s43856-023-00345-2 (PMC10509275; doi:10.1038/s43856-023-00345-2)
Supplement: Supplementary file 2 — Supplementary Data 1 [file 43856_2023_345_MOESM2_ESM.csv]

low force	0.4566204198473282	0.4566204198473282	0.4566204198473282	0.4566204198473282	0.4566204198473282	0.4566204198473282	0.4566204198473282	0.4566204198473282	0.4566204198473282	0.4566204198473282	0.4566204198473282	0.4566204198473282	0.4566204198473282	0.4566204198473282	0.4566204198473282	0.4566204198473282	0.4566204198473282	0.4566204198473282	0.4566204198473282	0.4566204198473282	0.4566204198473282	0.4566204198473282	0.4566204198473282	0.4566204198473282	0.4566204198473282	0.4566204198473282	0.4566204198473282	0.4566204198473282	0.4566204198473282	0.4566204198473282	0.4566204198473282	0.4566204198473282	0.4566204198473282	0.4566204198473282	0.4566204198473282	0.4566204198473282	0.4566204198473282	0.39211795320064546	0.39211795320064546	0.39211795320064546	0.39211795320064546	0.39211795320064546	0.39211795320064546	0.39211795320064546	0.39211795320064546	0.39211795320064546	0.39211795320064546	0.39211795320064546	0.39211795320064546
medium force	0.723195032485111	0.723195032485111	0.723195032485111	0.723195032485111	0.723195032485111	0.723195032485111	0.723195032485111	0.723195032485111	0.723195032485111	0.723195032485111	0.723195032485111	0.723195032485111	0.723195032485111	0.723195032485111	0.723195032485111	0.723195032485111	0.723195032485111	0.723195032485111	0.723195032485111	0.723195032485111	0.723195032485111	0.723195032485111	0.723195032485111	0.723195032485111	0.723195032485111	0.723195032485111	0.723195032485111	0.723195032485111	0.723195032485111	0.723195032485111	0.8045056652244457	0.8045056652244457	0.8045056652244457	0.8045056652244457	0.8045056652244457	0.8045056652244457	0.8045056652244457	0.8045056652244457	0.8045056652244457	0.8045056652244457	0.8045056652244457	0.8045056652244457	0.8045056652244457	0.8045056652244457	0.8045056652244457	0.8045056652244457	0.8045056652244457	0.8045056652244457	0.8045056652244457
high force	1.7939065789473683	1.7939065789473683	1.7939065789473683	1.7939065789473683	1.7939065789473683	1.7939065789473683	1.7939065789473683	1.7939065789473683	1.7939065789473683	1.7939065789473683	1.7939065789473683	1.7939065789473683	1.7939065789473683	1.7939065789473683	1.7939065789473683	1.7939065789473683	1.7939065789473683	1.7939065789473683	1.7939065789473683	1.7939065789473683	1.7939065789473683	1.7939065789473683	1.7939065789473683	1.7939065789473683	1.7939065789473683	1.7939065789473683	1.7939065789473683	1.7939065789473683	1.7939065789473683	2.0126714244016344	2.0126714244016344	2.0126714244016344	2.0126714244016344	2.0126714244016344	2.0126714244016344	2.0126714244016344	2.0126714244016344	2.0126714244016344	2.0126714244016344	2.0126714244016344	2.0126714244016344	2.0126714244016344	2.0126714244016344	2.0126714244016344	2.0126714244016344	2.0126714244016344	2.0126714244016344	2.0126714244016344	2.0126714244016344
low speed	81.85625924304833	89.10429288171738	67.24095219479726	67.24095219479726	59.0041795793644	59.0041795793644	70.40125641834109	70.40125641834109	68.83486771337894	68.83486771337894	71.76418778892099	71.76418778892099	80.6241790138732	80.6241790138732	72.81931661557391	72.81931661557391	69.58170496264438	69.58170496264438	75.70828790622113	75.70828790622113	79.35080067468574	79.35080067468574	70.37747733104726	70.37747733104726	87.34990638286378	87.34990638286378	81.52931652577026	81.52931652577026	86.54317460030235	86.54317460030235	79.95827364488429	79.95827364488429	82.86360920254727	82.86360920254727	73.26964008658359	73.26964008658359	87.76037230521403	101.55240811897471	106.404314627623	131.50197536784668	99.93207599481357	110.0234234356609	122.06204310354116	119.25705875723949	112.27493068159137	108.09778695224495	105.71476008777371	113.54516530955172	123.75859739580098
medium speed	124.60032664576335	120.69312233160144	122.93970723798793	114.71469672058696	123.69781779532393	121.30615984271331	127.12166162166416	123.54341064924988	123.10222325306536	119.4300011000579	117.39192132899049	127.54650771414566	119.10639280402548	128.8800447969751	132.4215310397579	129.67804443833444	122.02155147605998	125.03407358514245	128.25811082583303	125.04655001033244	125.82448532760992	121.38363533780779	108.60333502703907	105.32150026941133	120.84721758934003	118.22193060618946	115.71724954060035	119.55618199300574	122.93479501962499	127.66546341255336	120.06317430462485	111.59104541982843	108.2787980734909	125.37149780409457	123.69399368178962	121.88239283635141	128.79983202644686	132.34839031129445	125.24044307564239	125.24044307564239	118.2926712880571	121.34887947173095	127.61379311258594	123.1234902706095	128.24843216210172	137.86367689557036	133.08083927521193	131.38258874498533	134.46717583511716
high speed	190.19550807669467	221.20033775263008	182.47396068582358	165.3241012567384	134.76573924079452	155.3558774119336	160.2651099696634	181.6773886602095	185.75821342050057	196.6093356283735	197.07285631150802	170.93425081752895	143.25673610041903	130.9986152064886	130.35822443311162	125.81888145363457	109.78495607108569	106.6530342717208	101.33054479599011	111.70192658540027	115.70091160085121	116.89399292143953	120.69022971923408	127.80201993292167	134.0405403129305	130.30198288961935	125.54916796752549	124.40275168368646	115.71565004526535	107.82117616351931	110.52528726022015	120.44250196921986	127.83091369161181	139.96748416343465	138.3927920287163	162.09716800334436	160.44782455436624	171.07475491456177	181.00310142918406	175.786082193457	179.7306434572373	177.9049941987833	174.60103455721236	182.51278161442187	181.70073189634664	183.1217426233762	190.22487872778183	193.11662209052616	201.2437320647897
[truncated: 1,592 more columns]
