# Supplementary material for: A multimodal sensing ring for quantification of scratch intensity
Source: Commun Med (Lond). 2023 Sep 19;3:115. doi: 10.1038/s43856-023-00345-2 (PMC10509275; doi:10.1038/s43856-023-00345-2)
Supplement: Supplementary file 3 — Supplementary Data 2 [file 43856_2023_345_MOESM3_ESM.csv]

low force, low speed	37.377239462692465	40.68683962584909	30.703591822122448	30.703591822122448	26.94251325227652	26.94251325227652	32.14665126352232	32.14665126352232	31.431406195418393	31.431406195418393	32.76899355817961	32.76899355817961	36.81464647116093	36.81464647116093	33.25078692599888	33.25078692599888	31.772427333735592	31.772427333735592	34.56995020966109	34.56995020966109	36.233195919296655	36.233195919296655	32.135793246698626	32.135793246698626	39.88575092616807	39.88575092616807	37.22795074186293	37.22795074186293	39.51738072091069	39.51738072091069	36.510580481994616	36.510580481994616	37.837216024132054	37.837216024132054	33.45641381839843	33.45641381839843	40.07317804796467	41.957508710657414	44.52899201953583	46.47026808512943	39.235785811367116	37.0219448772211	35.61692463288871	36.42574532270232	36.30510171017963	38.097612845904955	40.010767594152966	37.50091721874133	39.12426794024237
low force, medium speed	48.85802505246857	47.32594009406267	48.206866369246406	44.981692080109354	48.5041351292888	47.566323108155075	49.84668576255199	48.443589315210694	48.27059181644089	46.830647582105534	46.03147991381495	50.013275542761136	46.70375495942656	50.53617937419738	51.92485971100561	50.849089360222045	47.846841011159846	49.02810501454495	50.29230789840719	49.03299724485371	49.33803964918705	47.59670264071473	42.585317441566524	41.2984511136628	47.386363611125056	46.35694145272776	45.37481103986854	46.88012537558128	48.20494020023625	50.059920207742316	47.078926163101826	43.75685232554339	42.45806067560324	52.29959203596596	61.36403506280271	57.94257015390195	61.05533736472247	54.08533654804974	53.614011085454955	49.16887555196566	56.30531949460196	55.14869337429821	53.47344660876533	46.47618414908178	50.46177610645369	50.50857904518881	53.616388845684504	48.886199392581645	54.39084367260951
low force, high speed	48.41706482304313	56.30980037409434	46.451431331808145	42.08568229766552	34.30660165809879	39.54812426096415	40.79784163537843	46.248652203161065	47.287486184828076	50.049798989447474	50.16779499886478	43.513828407416085	36.46810983209268	33.34762481153791	33.18460391845683	32.02904737816913	27.947375773697466	27.15009900142267	25.795180998509046	28.435368821451284	29.453369292005988	29.757085695312387	30.723473624139412	32.533884454899656	34.12199160155721	33.170286806109914	31.960387842133578	31.66855071048879	29.45712117987025	27.4474667062105	28.1358379699781	30.66041088069087	32.54123978627224	133.90062874826518	141.7409615081597	136.10530650867878	133.59253814536092	141.56688640487297	130.54363677666595	127.7561947170015	124.35096173739218	108.70474590714568	105.41128362021254	104.49287897569397	107.13839891079193	123.307668241184	116.35235883210999	112.51336785856734	43.62561902433759
medium force, low speed	73.44219708854315	76.95107177367979	95.10157534800615	72.27038094537377	79.5683932856759	88.27466322746447	86.2461124820206	81.19667214153706	78.17578254649739	76.45238935583322	82.11529951456856	89.50160286396805	84.94169623258048	80.3817896011929	86.83145172184123	80.94891187255429	75.06637202326735	79.24203470979228	83.41769739631722	77.77641419858274	80.30100632401016	82.82559844943756	76.14564505125786	69.46569165307812	81.98544080420498	81.98544080420498	77.398241090687	77.92756434487012	78.45688759905327	77.33988787180162	155.33968847008012	148.72513743791782	143.48008735782702	143.48008735782702	141.6260715780193	146.7470343661756	144.16975794514443	144.16975794514443	151.57888617365467	137.40754372723998	138.62499770328537	138.62499770328537	146.2712376486487	150.07791474559474	158.1152771762538	158.6065883858654	152.9272895062838	148.94135754806416	154.0860074767839
medium force, medium speed	100.86208024106823	99.51251867123655	98.0550755279561	103.62019454523352	106.47502978877252	100.756645969574	100.756645969574	95.16712420577505	97.625861003646	102.66601951985574	99.05354544491226	103.17659023056383	110.91210909115887	107.0642891297319	105.69803695719418	108.17960474608344	103.64411402321406	110.59267465515083	122.07672600995699	108.18375750665074	99.11242839894896	103.9340677945534	103.16794047417966	104.86425993381755	101.00763766409148	101.00763766409148	99.1171115038867	94.79176122479447	86.03786805616936	91.7105953274897	96.40838593441394	98.53430218119723	98.53430218119723	100.00612199207139	100.08616489957545	101.7952409073847	98.05176796321739	225.5466649627767	256.4406301343581	262.2526254245415	218.10991817204612	187.83193487812318	186.33501377779533	189.41983373706503	200.64748994170978	197.3064120737079	195.87363800602535	201.7308113234227	206.1931334769661
medium force, high speed	78.7406334483128	77.85476872826811	91.18999148300266	90.2621306393033	96.24045648529648	101.82578438004431	98.89087844965324	101.1099456454533	100.08290154357277	98.22421360172777	102.6750757336789	102.21824599515116	103.01765512543535	107.01362204356184	108.64041204777861	113.21242955100377	115.43210711077116	114.15832996359104	116.46007878613064	114.0156292343029	116.77017397422222	115.67682214753594	113.478992167152	112.66297251395082	117.15863293194214	197.51638086801586	205.16267018552855	216.42005762002702	208.169556390078	207.1002148310839	205.02638037724225	185.10626842197888	188.47576080817646	182.62263035623607	165.2016849198198	172.32951290681248	194.5351783721036	212.92541025216937	213.01640347020867	199.4223698920065	184.59440926278918	179.81619926396814	181.77857410488247	195.3340776376198	196.54148353175012	179.90166044307074	185.0017193610358	179.3040272893993	91.4606869496015
high force, low speed	142.63822788631683	157.19751849759882	189.34469976465695	189.34469976465695	185.96411066396288	182.58352156326876	175.7437858894779	175.7437858894779	161.47163890005743	187.60291856296155	192.48562593543934	192.48562593543934	159.64385479398575	159.64385479398575	184.2638153273279	160.91210646898764	137.56039761064736	160.28374016402066	183.00708271739396	174.2876940795712	178.58424496029988	182.8807958410286	188.32666989139312	193.77254394175768	187.70303135503676	187.70303135503676	178.89537055115528	178.89537055115528	190.43274031412273	119.03037813105327	119.03037813105327	119.03037813105327	124.5362134082959	124.5362134082959	124.5362134082959	140.15878713055469	140.15878713055469	140.15878713055469	163.59570613257972	163.59570613257972	147.63036632518023	167.53109304807637	153.48605895074124	153.48605895074124	153.48605895074124	150.8412629498454	150.8412629498454	77.56546652267517	126.38569827761079
high force, medium speed	262.49372464433065	272.36671312050083	252.67503059460233	250.84184717104284	258.42308753785795	283.3091898188647	279.28366910167324	279.49904972943455	287.0448507560753	290.77193856439743	302.72584051585375	309.4247152300327	314.64157975901867	299.3698143622607	287.42855847379934	275.73983304284184	288.2785081209623	297.3460336564952	311.3104709713168	312.5240706508444	316.44153981153596	312.19142809179993	308.9104312879354	280.9844764143924	255.1606744103056	552.8016568374047	588.1946055549962	565.7036010548147	227.95148437143362	197.25893291080124	166.56638145016882	169.24641844927496	171.92645544838112	171.92645544838112	255.9153539936771	255.9153539936771	203.50091531350571	225.82567317058766	248.15043102766958	248.15043102766958	237.6702656904459	227.1901003532222	217.58212676544048	207.9741531776587	201.03074837576898	194.08734357387922	221.76358176558364	169.10145474983167	167.01999924757072
high force, high speed	418.65139223964496	403.3525839792708	400.74970536274424	377.7268388866756	357.59735069562856	379.8629978353992	368.6246302684937	375.18438108983	365.52484926323893	365.95929687224066	379.9089759165485	399.462873417202	437.3967983728495	432.1539058024657	446.38246506768115	423.0210087477572	398.8649045588238	410.13202919072523	417.2697790322485	457.25829911555525	438.97107767597794	410.80842255451273	405.5196031679434	308.8688961351673	314.33560946141984	366.371807814339	427.4072598523397	437.35734691637714	464.0747614798916	442.1319602229444	429.51217510184534	439.31981823359945	445.92337653521764	453.9962431517451	447.98999145151515	464.07083641621057	458.96588921972824	498.7106508562434	475.5969753347852	252.07161407946583	257.1695565348904	261.98377208954525	267.90629360526685	266.6493428685727	273.89410906472153	265.5705777675014	266.8324433555337	259.35968926289644	252.23535000825493
[truncated: 547 more columns]
