# Supplementary material for: A multimodal sensing ring for quantification of scratch intensity
Source: Commun Med (Lond). 2023 Sep 19;3:115. doi: 10.1038/s43856-023-00345-2 (PMC10509275; doi:10.1038/s43856-023-00345-2)
Supplement: Supplementary file 4 — Supplementary Data 3 [file 43856_2023_345_MOESM4_ESM.csv]

37.377239462692465	40.68683962584909	30.703591822122448	30.703591822122448	26.94251325227652	26.94251325227652	32.14665126352232	32.14665126352232	31.431406195418393	31.431406195418393	32.76899355817961	32.76899355817961	36.81464647116093	36.81464647116093	33.25078692599888	33.25078692599888	31.772427333735592	31.772427333735592	34.56995020966109	34.56995020966109	36.233195919296655	36.233195919296655	32.135793246698626	32.135793246698626	39.88575092616807	39.88575092616807	37.22795074186293	37.22795074186293	39.51738072091069	39.51738072091069	36.510580481994616	36.510580481994616	37.837216024132054	37.837216024132054	33.45641381839843	33.45641381839843	40.07317804796467	48.85802505246857	47.32594009406267	48.206866369246406	44.981692080109354	48.5041351292888	47.566323108155075	49.84668576255199	48.443589315210694	48.27059181644089	46.830647582105534	46.03147991381495	50.013275542761136	46.70375495942656
[truncated: 4,184 more columns]
