# Supplementary material for: A multimodal sensing ring for quantification of scratch intensity
Source: Commun Med (Lond). 2023 Sep 19;3:115. doi: 10.1038/s43856-023-00345-2 (PMC10509275; doi:10.1038/s43856-023-00345-2)
Supplement: Supplementary file 5 — Supplementary Data 4 [file 43856_2023_345_MOESM5_ESM.csv]

	1-60	61-120	121-180	181-240	241-300	301-360	361-420	421-480	481-540	541-600
mean_ours	25.002974570748265	34.59804281036137	48.43392878386934	63.57884270574006	92.35940090147388	112.74181463718415	160.0660138425574	182.01996183395386	189.4773236788236	244.41272099812826
std_ours	24.82274013762221	30.610047979356192	37.33943825781011	47.51974987053252	57.48936493849152	65.7116725445626	85.82921027151711	77.57306733270643	92.08082763532367	83.98754860911811
means_naive_pred	86.66430537112652	32.39742399923927	27.796401393049855	87.62213421888755	151.00525745295684	208.23079467773442	269.6984277883885	328.2260826683045	386.4388198617789	438.0220652940538
stds_naive_pred	15.873993436225335	16.953564911265598	18.22935299385183	16.999617326417578	17.326206583605863	17.998393731060755	16.18818150793082	16.765620693165623	18.39082561735996	14.420149651362864
Raw Data Our Model
1-60	18.339859008789062	15.286537170410156	14.377342224121094	18.70249366760254	4.542551040649414	7.677345275878906	18.588794708251953	19.055630683898926	9.301029205322266	8.973433494567871	17.23919677734375	16.175691604614258	7.696310043334961	1.1417274475097656	15.377492904663086	14.43049430847168	2.930704116821289	7.316610336303711	17.508323669433594	17.887895584106445	28.35480308532715	28.83793354034424	19.973237991333008	20.31635284423828	35.6997127532959	30.615205764770508	29.97545051574707	30.105419158935547	15.115205764770508	14.745950698852539	22.71170997619629	24.273527145385742	6.383581161499023	4.873876571655273	27.29063606262207	26.597875595092773	17.505760192871094	0.6333599090576172	7.49818229675293	3.494230270385742	7.9858856201171875	13.614524841308594	17.88207244873047	20.805139541625977	14.312471389770508	9.682107925415039	4.607118606567383	7.369958877563477	22.494665145874023
61-120	35.9158992767334	32.077903747558594	45.70941352844238	41.90614891052246	59.65485763549805	53.421791076660156	62.65289306640625	41.911964416503906	49.97120666503906	34.174339294433594	44.529685974121094	45.822418212890625	24.10932159423828	37.477210998535156	41.88969421386719	37.663639068603516	43.56782150268555	62.046640396118164	49.66607666015625	41.573814392089844	42.92181396484375	41.04781723022461	17.852333068847656	44.56353759765625	44.005348205566406	24.459823608398438	16.98221206665039	17.66912078857422	30.562694549560547	31.435523986816406	27.157962799072266	28.740245819091797	70.66243171691895	70.57778930664062	77.52096748352051	69.9125919342041	56.23017120361328	56.97390556335449	52.68354797363281	60.6457576751709	71.63947105407715	58.69304656982422	68.67593765258789	84.05317497253418	80.42969131469727	87.16218566894531	82.00811767578125	61.22541046142578	67.00546264648438
121-180	86.8064193725586	86.97055053710938	87.96757507324219	7.6727447509765625	20.512039184570312	67.18375396728516	28.05731201171875	80.81343078613281	86.7065658569336	39.153472900390625	48.40918731689453	64.27880859375	89.03061294555664	91.59822463989258	85.9652099609375	56.423988342285156	54.155845642089844	92.47934913635254	99.76250076293945	92.85957145690918	90.93463706970215	91.49714851379395	95.09731483459473	119.41673851013184	100.83111190795898	104.13566589355469	110.15443229675293	119.94414329528809	104.88758087158203	113.44701194763184	117.23448371887207	118.15078544616699	118.26224136352539	124.33595085144043	122.14677619934082	111.59616661071777	121.12589836120605	117.51132011413574	135.46711349487305	105.53520965576172	114.02274322509766	116.06084060668945	139.94922637939453	133.58009338378906	134.91436004638672	128.14088821411133	136.8791275024414	124.5408821105957	127.21839904785156
181-240	82.24518585205078	64.55550384521484	103.86212921142578	95.92546081542969	143.27144622802734	166.13061141967773	120.92893981933594	169.80269622802734	153.11681365966797	134.18607330322266	133.24590301513672	100.47600555419922	82.21654510498047	129.63258361816406	62.67926025390625	192.30385971069336	191.04541969299316	196.28324699401855	181.52463150024414	172.73910331726074	181.31900787353516	156.83826446533203	142.32929229736328	150.19489669799805	150.25707626342773	153.74938201904297	165.43289184570312	157.35655212402344	158.4151725769043	136.45369720458984	145.69974899291992	158.96954345703125	170.92506790161133	155.50786590576172	149.80123138427734	139.12418365478516	139.90731811523438	154.1035041809082	137.00402069091797	126.28221130371094	167.5947723388672	105.22257995605469	93.48368072509766	93.39588928222656	45.259185791015625	39.7088623046875	18.915756225585938	70.49356079101562	69.76144409179688
241-300	198.37928009033203	168.65178680419922	151.12647247314453	164.6634063720703	87.1942138671875	90.11474609375	21.353851318359375	74.29483032226562	15.777145385742188	45.950103759765625	87.11070251464844	81.53446960449219	54.58171081542969	55.80674743652344	54.979339599609375	62.667572021484375	72.91642761230469	94.75456237792969	65.67698669433594	122.0833740234375	94.13092041015625	88.58865356445312	223.03424835205078	218.3962631225586	38.263458251953125	64.15863037109375	51.83125305175781	28.552474975585938	28.78857421875	34.2716064453125	16.526824951171875	47.737518310546875	40.5560302734375	51.35394287109375	24.83441162109375	76.36172485351562	166.81417846679688	128.0919952392578	207.71226501464844	155.51016235351562	199.99019622802734	116.82303619384766	120.12522888183594	94.00587463378906	101.29005432128906	97.59904479980469	144.93807220458984	127.59190368652344	107.39089965820312
301-360	144.2520294189453	110.71585083007812	92.08892822265625	111.24870300292969	107.07992553710938	105.86444091796875	51.0877685546875	63.45001220703125	90.769287109375	74.58404541015625	35.315399169921875	43.179534912109375	10.49798583984375	34.258453369140625	84.21263122558594	71.59130859375	113.63876342773438	57.684356689453125	212.7015609741211	123.62907409667969	140.6464080810547	168.83941650390625	152.6830596923828	149.746826171875	183.05197143554688	159.2422332763672	103.09475708007812	172.65692138671875	219.62835693359375	112.539794921875	102.12559509277344	99.70893859863281	151.12576293945312	112.45542907714844	132.76223754882812	106.23974609375	60.36895751953125	60.165191650390625	67.93907165527344	88.84059143066406	90.90933227539062	109.55177307128906	91.7498779296875	53.985504150390625	70.174560546875	26.931793212890625	17.219207763671875	19.7833251953125	32.218780517578125
361-420	60.3232421875	3.147552490234375	19.1884765625	0.352783203125	42.029632568359375	75.99658203125	85.84228515625	49.4302978515625	103.24798583984375	46.106536865234375	172.17672729492188	254.1478500366211	247.8682861328125	178.3939666748047	149.87179565429688	89.82107543945312	254.91433715820312	182.96810913085938	61.927978515625	17.528045654296875	192.40513610839844	172.46719360351562	146.14324951171875	188.3973388671875	150.20294189453125	198.48086547851562	154.66690063476562	133.107666015625	147.62484741210938	144.353515625	157.85787963867188	331.4145050048828	298.6737594604492	306.01210021972656	296.87950134277344	299.0218048095703	255.5923309326172	252.53857421875	278.17335510253906	239.66392517089844	225.27932739257812	271.73780822753906	293.73155212402344	241.73536682128906	236.8983917236328	214.1592559814453	273.10546112060547	272.88187408447266	304.2001953125
421-480	119.82467651367188	94.26983642578125	108.4825439453125	87.2650146484375	108.41879272460938	161.12472534179688	108.76425170898438	114.8125	102.31427001953125	410.5378646850586	105.50946044921875	65.60794067382812	150.34490966796875	125.75637817382812	134.88238525390625	307.89320373535156	182.52777099609375	178.88552856445312	150.08834838867188	158.87936401367188	239.70448303222656	287.39039611816406	284.6724090576172	30.113250732421875	43.39202880859375	225.57147216796875	197.18829345703125	228.34188842773438	209.01791381835938	325.96276092529297	283.13002014160156	316.24041748046875	309.498291015625	293.31585693359375	294.17962646484375	222.14413452148438	200.32235717773438	183.1619873046875	307.4100036621094	211.7310333251953	227.56912231445312	188.21926879882812	165.37838745117188	200.67343139648438	175.28472900390625	197.64947509765625	209.45294189453125	254.88571166992188	214.48133850097656
481-540	120.69424438476562	390.18023681640625	10.118316650390625	55.612701416015625	94.17547607421875	64.4095458984375	74.52114868164062	56.13604736328125	270.142578125	235.908203125	247.197509765625	256.10986328125	210.18743896484375	203.55728149414062	364.8605041503906	191.30374145507812	187.056640625	269.5869445800781	241.64984130859375	235.35215759277344	183.3414306640625	130.13992309570312	172.76602172851562	188.38912963867188	270.3671875	202.64630126953125
541-600	475.29271697998047	250.75137329101562	309.7224426269531	239.46966552734375	233.17169189453125	263.6268615722656	311.0400695800781	286.90289306640625	369.78289794921875	248.3414306640625	222.04733276367188	213.14529418945312	144.2611083984375	151.65463256835938	223.74188232421875	153.08651733398438	131.84091186523438	171.54925537109375
Raw Data Naive Predictor
1-60	83.0217138671875	81.66433013916016	84.1165510559082	84.1165510559082	101.41968406677246	101.41968406677246	90.97187484741211	90.97187484741211	100.88803352355957	100.88803352355957	91.05535758972168	91.05535758972168	88.8519369506836	88.8519369506836	74.18730224609375	74.18730224609375	96.27272476196289	96.27272476196289	87.28390182495117	87.28390182495117	77.9184194946289	77.9184194946289	85.28356994628906	85.28356994628906	69.16603149414063	69.16603149414063	69.23042358398438	69.23042358398438	84.45661224365234	84.45661224365234	78.50043548583984	78.50043548583984	97.16189636230469	97.16189636230469	76.06952728271484	76.06952728271484	83.26906646728516	87.9987703704834	89.8154093170166	92.76272071838379	86.61112655639648	85.93681777954102	75.42900146484375	78.2961393737793	78.80413879394531	88.03078903198242	88.2632795715332	86.00650085449219	74.6005484008789
61-120	56.03659881591797	55.02670349121094	52.47118438720703	57.66261734008789	31.83287109375	32.56024230957031	20.058556213378907	40.915421142578126	34.872513427734376	33.24007476806641	26.381455078125	30.158943786621094	39.88466705322266	38.379990234375	36.25540222167969	36.819473876953126	32.21054901123047	28.549500122070313	33.22666229248047	33.303475036621094	34.21997131347656	39.33974517822266	45.49985565185547	29.472954406738282	30.296768798828126	31.356415405273438	39.097420349121094	46.72949279785156	50.59001983642578	50.888291015625	51.19702209472656	47.04357971191406	21.308968200683594	14.467674865722657	18.573059692382813	20.492218627929688	29.026032104492188	37.32412017822266	37.32412017822266	29.55204071044922	23.53067840576172	28.213982238769532	21.830071105957032	8.877205505371094	1.7757498168945318	1.7100683593750006	0.9240881347656256	4.410195007324219	2.9046789550781256
121-180	2.8788369750976557	7.794234619140624	3.747191772460937	2.3871072387695307	6.220008239746093	46.187301025390624	16.450423583984374	55.621016845703124	55.621016845703124	11.652556762695312	19.974166259765624	28.753569946289062	28.753569946289062	33.36315856933594	42.46041809082031	6.860701904296874	2.098304138183593	4.775840148925781	4.775840148925781	2.8898233032226557	2.067321166992187	2.8412393188476557	2.8412393188476557	25.817916259765624	20.6213525390625	17.205199584960937	17.205199584960937	31.542159423828124	17.878844604492187	24.44642578125	25.29408203125	27.09248291015625	28.492003784179687	31.396712646484374	31.573653564453124	18.947646484375	24.523711547851562	24.523711547851562	42.003829345703124	37.19935546875	36.638839111328124	42.75976501464844	57.55659423828125	54.10299621582031	57.01895080566406	49.48919616699219	60.173018798828124	57.08062683105469	50.77011047363281
181-240	60.90399108886719	60.90399108886719	64.27348266601562	67.40325866699219	74.20066772460937	97.5576318359375	88.07858215332031	117.890029296875	98.61079345703125	94.00309692382812	94.00309692382812	60.86297546386719	60.86297546386719	95.60916076660156	99.18528686523437	101.98469482421875	101.98469482421875	101.98469482421875	93.17863403320312	79.75218139648437	108.80209289550781	88.59063659667969	69.47506652832031	74.99584899902344	75.32856689453125	79.92365966796875	86.58555541992187	86.22964416503906	81.62582336425781	63.73153625488281	80.31587158203125	83.69717346191406	101.63066040039062	89.91084228515625	74.20230041503906	64.12441955566406	70.09764038085937	78.05720458984375	60.53097473144531	72.26257263183594	94.53396545410156	85.49262939453125	77.76823364257812	82.36112915039062	64.96057067871094	63.850814208984374	98.41401611328125	98.41401611328125	98.41401611328125
241-300	122.40206848144531	144.1179345703125	135.6995233154297	173.3940576171875	131.40132080078126	137.432265625	126.27702270507812	159.816787109375	120.96708618164062	134.13542114257814	155.82145629882814	174.05384765625	175.99015747070314	168.2248376464844	156.0764001464844	166.0117028808594	165.463515625	174.5485986328125	173.660048828125	179.10017333984376	131.939345703125	179.8589013671875	158.3251794433594	153.9379724121094	151.08845458984376	151.08845458984376	151.08845458984376	122.69345031738281	143.0117028808594	143.0117028808594	143.13044677734376	121.32310424804687	122.02143798828125	160.76164184570314	122.7448876953125	125.03364501953125	145.761123046875	132.05761657714845	160.54850708007814	121.30461059570312	160.44428955078126	124.7087548828125	120.94854675292969	158.754287109375	167.8025964355469	172.66072021484376	147.6125634765625	148.8558190917969	131.8127587890625
301-360	192.15827880859376	188.2370751953125	188.459853515625	203.19145141601564	187.0136560058594	181.1692041015625	225.18974243164064	204.8879235839844	192.15568481445314	237.6389001464844	236.466201171875	196.7326806640625	199.6684411621094	199.8755029296875	199.8755029296875	223.9351953125	185.6125634765625	185.6125634765625	180.72660766601564	181.76969848632814	184.0257409667969	237.99555908203126	215.10688720703126	204.93693481445314	217.82438598632814	212.1867822265625	190.20326171875	194.03288208007814	236.147353515625	183.6890710449219	192.4616845703125	186.45039306640626	203.3143151855469	189.05769287109376	196.22184692382814	182.08650146484376	231.94758544921876	207.3665612792969	198.14457641601564	206.19258056640626	208.41398559570314	212.1401208496094	213.506484375	199.335341796875	205.67118774414064	229.0179284667969	229.09171997070314	225.36210571289064	225.36210571289064
361-420	289.0268395996094	275.9840234375	243.2936853027344	255.66264282226564	276.97929321289064	275.10490356445314	298.5662683105469	253.51933227539064	293.4283288574219	286.02278076171876	249.25111328125	250.3159326171875	252.9294274902344	298.1469567871094	289.85871826171876	263.16670166015626	284.47355590820314	242.41584716796876	267.56574951171876	290.12638793945314	272.0595544433594	290.78724609375	282.94197021484376	299.68879638671876	278.16618286132814	287.7085107421875	295.453505859375	251.5615380859375	244.7797692871094	259.0854333496094	266.94111572265626	292.50422607421876	278.4338220214844	280.72279296875	281.3127282714844	267.24763427734376	249.94978271484376	279.91398559570314	265.28327880859376	249.9878076171875	269.60282836914064	255.5226892089844	261.2496179199219	284.77201782226564	279.45881591796876	257.003798828125	258.0483544921875	258.0483544921875	259.36613403320314
421-480	311.6114343261719	314.5903161621094	328.75215087890626	319.9214929199219	338.1157373046875	350.25590454101564	347.25892578125	360.3500817871094	335.5661767578125	356.5688623046875	354.8950341796875	350.7440026855469	336.8805993652344	349.998916015625	353.91694580078126	318.214736328125	325.28083740234376	317.90092407226564	302.56925903320314	305.14189086914064	320.0550378417969	317.57353149414064	315.4430993652344	337.85746704101564	307.73127685546876	303.80659423828126	301.9941552734375	348.5214990234375	303.0859216308594	303.4070886230469	335.8449853515625	327.332900390625	339.2702478027344	339.2702478027344	313.6517175292969	341.34062133789064	319.3685144042969	318.3726647949219	328.83039794921876	336.3432763671875	336.3432763671875	339.6402429199219	307.7906335449219	303.4938806152344	320.43769775390626	337.69255004882814	337.69255004882814	302.59330688476564	304.88777099609376
481-540	371.83357177734376	363.47685180664064	364.97309814453126	416.704970703125	371.5917810058594	366.4994958496094	396.31562744140626	364.49259887695314	417.2231591796875	394.7965234375	393.87611328125	408.0865625	409.03388916015626	371.30500732421876	378.185927734375	385.4848779296875	395.46650634765626	414.57038818359376	373.0815270996094	371.040908203125	380.4134362792969	398.1949609375	365.33216796875	365.33216796875	411.475478515625	398.62171875
541-600	463.9184716796875	437.0805810546875	427.894912109375	427.981826171875	441.18904052734376	473.111220703125	462.52961669921876	436.7104638671875	441.989150390625	423.36006103515626	423.36006103515626	436.04829345703126	424.71601806640626	424.71601806640626	428.18489013671876	428.18489013671876	441.710830078125	441.710830078125
[truncated: 1,581 more columns]
