# Supplementary material for: A multimodal sensing ring for quantification of scratch intensity
Source: Commun Med (Lond). 2023 Sep 19;3:115. doi: 10.1038/s43856-023-00345-2 (PMC10509275; doi:10.1038/s43856-023-00345-2)
Supplement: Supplementary file 6 — Supplementary Data 5 [file 43856_2023_345_MOESM6_ESM.csv]

intensity1	111.64720153808594	140.38978576660156	75.92919158935547	117.14590454101562	110.96701049804688	274.150146484375	51.4363899230957	28.79033088684082	115.47587585449219	114.33940124511719	43.77739334106445	50.05055236816406	306.5541687011719	164.6934814453125	40.5184326171875	28.65216064453125	42.70537185668945	87.88031005859375	102.16861724853516	93.55877685546875	12.366771697998047	39.1356086730957	161.1998291015625	294.5706481933594	20.08400535583496	25.48066520690918	30.910320281982422	18.030094146728516
intensity2	172.6960906982422	168.28367614746094	87.7202377319336	117.28077697753906	213.04713439941406	352.89776611328125	39.593082427978516	65.66561889648438	206.25804138183594	166.31602478027344	49.59270095825195	57.21814727783203	398.6192626953125	219.89675903320312	55.35487365722656	50.045867919921875	37.850460052490234	117.23739624023438	123.22769927978516	116.49877166748047	32.5287971496582	89.07246398925781	232.41207885742188	338.0639343261719	27.291322708129883	26.046598434448242	36.02900314331055	20.039073944091797
intensity3	207.2047882080078	223.74952697753906	158.7476043701172	207.47850036621094	381.9084777832031	580.3522338867188	65.48466491699219	58.2132568359375	279.6266784667969	264.1797180175781	55.090084075927734	55.715675354003906	240.04238891601562	252.4661407470703	70.33158111572266	51.75983810424805	42.82990646362305	103.47076416015625	155.8819580078125	131.5352020263672	80.95420837402344	149.6807098388672	416.3616027832031	426.03070068359375	35.44694900512695	34.6071662902832	40.62775802612305	16.072290420532227
intensity4	203.5094451904297	219.3981170654297	281.345458984375	256.5999755859375	594.835205078125	599.2080688476562	87.39025115966797	73.20140075683594	376.2677001953125	334.8788146972656	63.378318786621094	69.28534698486328	212.18365478515625	220.6092071533203	104.81900787353516	61.604549407958984	47.80464553833008	134.18968200683594	171.48863220214844	129.77804565429688	143.1058349609375	211.1741180419922	586.6781005859375	348.19439697265625	43.808837890625	42.19609069824219	52.33800506591797	36.52607727050781
intensity5	241.73866271972656	245.6902618408203	392.6307373046875	393.9488220214844	600.0	600.0	112.94640350341797	151.02268981933594	504.5895690917969	486.5014953613281	141.59951782226562	110.04424285888672	347.61627197265625	167.6417236328125	139.39938354492188	85.76929473876953	118.11495971679688	208.31214904785156	208.83642578125	202.50364685058594	252.7769012451172	377.0195617675781	588.002197265625	422.8832092285156	68.0791244506836	42.62317657470703	48.38410949707031	78.21625518798828
