# Supplementary material for: A multimodal sensing ring for quantification of scratch intensity
Source: Commun Med (Lond). 2023 Sep 19;3:115. doi: 10.1038/s43856-023-00345-2 (PMC10509275; doi:10.1038/s43856-023-00345-2)
Supplement: Supplementary file 7 — Supplementary Data 6 [file 43856_2023_345_MOESM7_ESM.csv]

intensity1	0.0	0.0	0.0	0.0	0.0	0.0	0.1614556908607483	0.0	0.0	0.0	0.0	0.0	0.5061829090118408	0.0	0.0	0.0	0.060486406087875366	0.0	0.0	0.0	0.0	0.0	0.0	0.0	0.0	0.0	0.0	0.03150433301925659
intensity2	0.46927666664123535	0.26489806175231934	0.03723077476024628	0.00048723816871643066	0.20873874425888062	0.2416684627532959	0.0	0.30168187618255615	0.2333049774169922	0.13966122269630432	0.0594477653503418	0.11947250366210938	1.0000001192092896	0.6289348602294922	0.15004345774650574	0.3745585083961487	0.0	0.24376511573791504	0.19742679595947266	0.21056514978408813	0.08386512100696564	0.14779293537139893	0.16685062646865845	0.33084797859191895	0.15016770362854004	0.03301346302032471	0.23888182640075684	0.06383216381072998
intensity3	0.7345415353775024	0.7916369438171387	0.26150304079055786	0.3263426125049591	0.5540351867675781	0.9397029876708984	0.35297083854675293	0.24071307480335236	0.42185819149017334	0.4026210904121399	0.11564552783966064	0.0944286584854126	0.14942824840545654	1.0	0.3015054762363434	0.4045664668083191	0.06203797459602356	0.12945455312728882	0.5035572052001953	0.3485838770866394	0.28529345989227295	0.32716888189315796	0.5978452563285828	1.0	0.32009392976760864	0.5323899984359741	0.4534991979598999	0.0
intensity4	0.7061358690261841	0.7503130435943604	0.6486115455627441	0.5038027763366699	0.9894387722015381	0.9975696802139282	0.651602029800415	0.36333316564559937	0.670220136642456	0.5925896167755127	0.200373113155365	0.32061368227005005	0.0	0.6370518207550049	0.6502827405929565	0.5769265294075012	0.12401726841926575	0.38452768325805664	0.6498682498931885	0.33245497941970825	0.5438168048858643	0.5091645121574402	0.9968975782394409	0.4079091548919678	0.4943176507949829	0.9750860929489136	1.0000001192092896	0.3291355073451996
intensity5	1.0	1.0	1.0	1.0	1.0000001192092896	1.0	1.0000001192092896	1.0	1.0	1.0	1.0	1.0	0.726431131362915	0.03358960151672363	1.0	1.0	1.0	1.0	1.0	0.9999999403953552	1.0	1.0	1.0	0.9760575294494629	1.0	0.9999998807907104	0.8154772520065308	1.0
