# Supplementary material for: A multimodal sensing ring for quantification of scratch intensity
Source: Commun Med (Lond). 2023 Sep 19;3:115. doi: 10.1038/s43856-023-00345-2 (PMC10509275; doi:10.1038/s43856-023-00345-2)
Supplement: Supplementary file 8 — Supplementary Data 7 [file 43856_2023_345_MOESM8_ESM.csv]

	P1	P2	P3	P4	P5	P6	P7	P8	P9	P10	P11	P12	P13	P14
slopes	26.186998352155285	14.035100161472837	46.768085238604414	6.549476113878652	22.652533439105646	5.734918296351435	15.99362789007131	8.670910945325822	17.95415316679969	27.596091751339085	22.05876108368487	33.91847282690686	1.4920216672646316	5.384852156165184
intercepts	-8.684986561617595	-24.135800775445546	84.41455139074964	16.459488628349067	-19.851330164063544	4.615380684816588	13.43394436808866	-4.634851236985105	-6.700544709671684	78.04632599601494	-1.8356537174359167	48.892307019321755	-2.8307690887574446	-6.671569334850597
