# Supplementary material for: A multimodal sensing ring for quantification of scratch intensity
Source: Commun Med (Lond). 2023 Sep 19;3:115. doi: 10.1038/s43856-023-00345-2 (PMC10509275; doi:10.1038/s43856-023-00345-2)
Supplement: Supplementary file 9 — Supplementary Data 8 [file 43856_2023_345_MOESM9_ESM.csv]

intensity1	intensity2	intensity3	intensity4	intensity5	intensity6	intensity7	intensity8	intensity9	intensity10
intensity1	105.64241774735403	133.2385094986931	160.8346012500322	188.43069300137128	216.02678475271034	243.62287650404943	271.2189682553885	298.8150600067276	326.4111517580667	354.0072435094058
intensity2	29.42757225815997	45.42120014823128	61.41482803830259	77.4084559283739	93.4020838184452	109.39571170851652	125.38933959858782	141.38296748865912	157.37659537873043	173.37022326880174
intensity3	23.008964742227718	29.558440856106373	36.10791696998503	42.657393083863674	49.20686919774232	55.756345311620976	62.30582142549963	68.85529753937828	75.40477365325694	81.95424976713558
