# Supplementary material for: A multimodal sensing ring for quantification of scratch intensity
Source: Commun Med (Lond). 2023 Sep 19;3:115. doi: 10.1038/s43856-023-00345-2 (PMC10509275; doi:10.1038/s43856-023-00345-2)
Supplement: Supplementary file 10 — Supplementary Data 9 [file 43856_2023_345_MOESM10_ESM.csv]

	P1	P2	P3	P4	P5	P6	P7	P8	P9	P10	P11	P12	P13	P14
hand waving	1.0	0.9401709401709402	0.905982905982906	0.9487179487179487	0.9914529914529915	0.9658119658119658	1.0	1.0	1.0	0.9658119658119658	0.9914529914529915	1.0	0.9487179487179487	1.0	1.0	0.9316239316239316	1.0	1.0	0.9829059829059829	1.0
keyboard typing	0.9487179487179487	0.5555555555555556	0.811965811965812	0.9829059829059829	0.9658119658119658	0.9401709401709402	0.9914529914529915	0.8803418803418803	0.9743589743589743	0.8547008547008547	0.9829059829059829	0.9401709401709402	0.7606837606837606	0.8974358974358975	0.6324786324786325	0.7692307692307693	0.9401709401709402	0.6837606837606838	0.7008547008547008	0.9572649572649573
texting	0.8974358974358975	0.8632478632478633	0.11965811965811966	1.0	0.9145299145299145	0.9230769230769231	1.0	0.9829059829059829	0.9914529914529915	0.9829059829059829	0.9743589743589743	0.9658119658119658	0.9743589743589743	0.9572649572649573	0.9401709401709402	0.8974358974358975	0.9829059829059829	0.9658119658119658	0.8205128205128205	0.9914529914529915
writing	0.811965811965812	0.5299145299145299	0.23076923076923078	0.9658119658119658	0.7692307692307693	0.8376068376068376	0.9829059829059829	0.9487179487179487	0.3418803418803419	0.6495726495726496	0.9401709401709402	0.7777777777777778	0.8632478632478633	0.8290598290598291	0.1623931623931624	0.9658119658119658	0.5897435897435898	0.9230769230769231	0.9401709401709402	0.7863247863247863
tapping	1.0	0.9743589743589743	0.9743589743589743	0.6068376068376068	0.9914529914529915	0.8547008547008547	0.9829059829059829	1.0	1.0	0.0	0.9743589743589743	0.8205128205128205	1.0	0.9914529914529915	0.20512820512820512	0.9829059829059829	0.13675213675213677	0.9914529914529915	0.29914529914529914	0.9743589743589743
air scratch	0.9914529914529915	0.9230769230769231	0.9316239316239316	0.7606837606837606	0.9658119658119658	0.9145299145299145	0.9401709401709402	0.7350427350427351	0.6666666666666666	0.9743589743589743	0.7350427350427351	0.9658119658119658	0.9401709401709402	0.9572649572649573	0.9914529914529915	0.9572649572649573	0.9401709401709402	0.905982905982906	0.9829059829059829	1.0
clapping	1.0	1.0	0.9914529914529915	0.8547008547008547	1.0	1.0	1.0	1.0	1.0	1.0	0.9914529914529915	1.0	0.7863247863247863	1.0	1.0	1.0	1.0	1.0	1.0	1.0
top of hand	0.8888888888888888	0.8547008547008547	0.9230769230769231	0.6581196581196581	0.9316239316239316	0.9658119658119658	0.8888888888888888	0.7948717948717948	0.9230769230769231	0.8974358974358975	0.8888888888888888	0.9914529914529915	0.9914529914529915	0.9743589743589743	0.8974358974358975	0.8290598290598291	0.5811965811965812	0.7692307692307693	0.8376068376068376	0.9145299145299145
forearm/wrist	0.9658119658119658	0.9230769230769231	0.9914529914529915	0.6410256410256411	0.8888888888888888	0.9145299145299145	1.0	0.9914529914529915	0.9829059829059829	1.0	0.9914529914529915	0.905982905982906	1.0	1.0	0.9487179487179487	0.9145299145299145	0.5726495726495726	1.0	0.9829059829059829	0.36752136752136755
inside elbow	0.905982905982906	0.9743589743589743	0.9230769230769231	0.6068376068376068	0.9401709401709402	0.8376068376068376	0.9829059829059829	1.0	0.9743589743589743	0.48717948717948717	0.9914529914529915	0.9829059829059829	1.0	1.0	0.905982905982906	0.9658119658119658	0.7521367521367521	0.9401709401709402	0.9914529914529915	0.7777777777777778
neck	0.8632478632478633	0.8632478632478633	0.9487179487179487	0.9658119658119658	0.9829059829059829	1.0	1.0	0.9658119658119658	0.9914529914529915	0.8717948717948718	0.9658119658119658	0.9487179487179487	0.9572649572649573	0.9743589743589743	1.0	1.0	1.0	0.8717948717948718	0.7264957264957265	0.4358974358974359
head	0.9487179487179487	0.9743589743589743	0.9401709401709402	0.6068376068376068	0.9487179487179487	0.8888888888888888	0.8974358974358975	0.9743589743589743	0.8632478632478633	1.0	0.8547008547008547	0.9743589743589743	0.9401709401709402	1.0	1.0	0.9316239316239316	0.9230769230769231	0.8632478632478633	0.8205128205128205	0.717948717948718
behind knees	1.0	0.9658119658119658	1.0	0.9743589743589743	0.9743589743589743	1.0	1.0	0.9914529914529915	0.9914529914529915	1.0	1.0	1.0	1.0	1.0	0.7521367521367521	0.9914529914529915	0.9658119658119658	0.9914529914529915	0.9230769230769231	0.8290598290598291
ankles	0.9829059829059829	1.0	1.0	1.0	0.9572649572649573	1.0	1.0	1.0	1.0	1.0	0.9743589743589743	1.0	1.0	1.0	0.7692307692307693	1.0	1.0	0.9829059829059829	1.0	0.8290598290598291
