# Supplementary material for: A multimodal sensing ring for quantification of scratch intensity
Source: Commun Med (Lond). 2023 Sep 19;3:115. doi: 10.1038/s43856-023-00345-2 (PMC10509275; doi:10.1038/s43856-023-00345-2)
Supplement: Supplementary file 11 — Supplementary Data 10 [file 43856_2023_345_MOESM11_ESM.csv]

	1-60	61-120	121-180	181-240	241-300	301-360	361-420	421-480	481-540	541-600
mean_ours	37.567700269068425	60.06671433640311	82.10049161840978	108.21178797062832	104.60394869609074	91.53574880044319	107.93624040278836	66.07085442490775	120.52515006850439	125.36013042367752
std_ours	28.085495131007225	46.364629203284096	69.68154591679289	102.5512576896545	66.34039662123973	49.10993090005579	45.28566349747542	40.576493673019854	76.66787617539133	35.46998088351571
means_naive_pred	94.31018302296985	35.03474569515564	24.1751289492444	81.68502350751258	146.27050071459925	206.09431522162356	257.1488404093779	327.0850580479988	390.88702825010427	446.79688832337064
stds_naive_pred	15.094832259331143	16.939406540909587	16.212941194720813	16.837597113540262	14.782355063426998	16.51796411172388	16.17967726890967	16.81206150798351	18.06201876130079	17.523017101911982
Raw Data Our Model
1-60	34.413404847276155	26.135427423187004	39.552961126557165	45.501271978607946	27.893987927513322	36.0551943836298	39.09762907601261	27.081588555040266	20.100246239366438	14.335298767723042	25.25826162772924	36.326521820600334	9.561897180350496	17.561688648475297	44.94350245166672	24.82776402489576	16.37387227074537	5.834561166091511	36.34091951343835	46.03636934253991	17.803909112611073	28.94823048965784	39.37856374445037	39.208173632003074	51.8870104526155	2.3911259516325796	1.8240786151765498	0.3871686347339409	0.24149869760015186	1.3186241746457785	3.568315614616427	2.867812145613879	2.614917744063586	0.5328695728180257	1.411053285684865	0.013619700679273095	3.9630877578168207	1.7876075788131391	0.1376725376853578	2.1490479325342378	4.4808226441431245	3.3440069677356377	2.0140241181775735	0.43267027165701144	0.368577635548613	1.5540428506241941	0.24886375603362154	4.507283226731145	2.087754682870651
61-120	64.53943823434508	44.85289156909106	56.91790452423457	54.65594243927468	39.820418297063654	65.33276552723171	63.39258925680036	42.89181508902102	43.25146002100955	56.04722272600187	47.88646902434273	58.874957122673564	43.20548282070719	46.915951082341564	43.36861831866969	44.23346364122122	38.72759750442873	43.678311615756854	24.271586413333083	35.203047020377724	50.69935920677558	20.298388688318227	10.882537703697224	6.954313822164735	7.061017579174219	5.630605242270022	0.30884003314677955	13.147491851467421	12.786133208889296	19.989464102635722	4.090034767626108	4.280625765421377	8.145752262626146	6.287107369395869	1.4169330944975087	14.971772119664337	17.50856659921422	92.15878254595765	77.89110096134102	87.32591249932807	78.45844911210496	59.31534796517748	70.84090475052767	55.33332810767165	73.37032220082362	79.71895483390013	65.07814672843138	51.934351055327156	52.61238537481462
121-180	51.08115825261703	34.99941185948066	34.58537884671446	24.989258564281755	17.910913242623195	3.930692281030332	10.810604401299685	16.101995462207555	30.402974217163944	27.695450329834898	18.131700477760205	41.239622006061666	21.134012718360907	42.6674418119523	20.269284705680974	14.035652733521374	6.326319699700861	10.629888171148167	11.414193054549145	7.2319985227507	3.9529307574504173	36.02847795396835	9.992294409768448	9.272336371085032	6.254610926312694	5.79119050816999	10.138064823334304	16.038670672498085	15.27019910905625	4.653700132305971	30.08194069543893	24.685761467242287	20.941059982841182	9.631127374623574	31.622589396019166	5.467441429949787	8.80824587600236	7.34218142287736	1.4402187604271433	19.696227995571405	2.07624510923344	34.01222901615105	32.90302542444863	39.63854942002226	43.016944254784676	23.316430550616587	37.90109916851466	29.915376464966556	39.3518978357441
181-240	28.143491424312003	25.5523724650767	3.6664042414303424	14.408831641445403	8.648410058691098	17.919128255774297	5.36882886660328	15.83880546515283	11.458786437426966	19.37821733128513	36.343290661633716	34.17919378095769	8.907529559452229	17.917642145273533	24.158758638612426	5.057508161570922	2.5128241154599777	3.9507581148202178	2.842089377823271	20.18331553705258	0.9623281389377496	20.417655172653582	2.0931220948884004	96.18573655077446	105.6882265155439	124.6835911765603	86.40125767506149	83.75586161747026	94.84190738579588	75.15009616021166	98.035850161907	130.2049609564436	128.4358302843936	93.00232532252457	102.36565950970575	73.06223038936318	70.3564083103326	79.65502987547046	88.47016310334166	64.38929025995057	44.26483565278912	58.98691762651282	72.5408665864278	69.85481679596896	62.04696511953776	151.2531580811865	210.37018850381875	257.9831126667713	318.9914896292938
241-300	53.41779134356881	96.52695017038445	82.31713161740635	86.21081691432869	68.29410252618459	73.00112167410543	43.7449631300081	32.92647204576019	37.532477082219486	56.75614412906367	74.80596730873651	44.42862301263193	63.27032666459672	98.18503784291266	72.94152763063755	106.95694430186171	96.59787061630328	60.633926935476666	56.411115902929	105.69124402736179	342.61602937304224	267.9728056252701	321.3576342313643	180.8665330581083	165.30942564146187	132.0967186997708	79.7757112862675	147.37761060315296	144.3591088104136	174.49845636773222	184.1955711303911	144.55055938638054	141.28054739919594	88.77390799557492	112.3095257555679	239.8912599122405	230.4539003292261	234.38488073055026	246.40074046609323	210.2562033091128	300.7404852131739	293.96332456864263	151.73861912601632	161.2554337832727	127.76135419342896	125.68173365079369	196.8185744711062	92.83301441760437	187.55262811034402
301-360	120.19686743909108	56.59270737822743	64.19903176356348	77.58727467262423	79.2191564988363	68.83980025074379	58.44988897019516	32.351416657459026	12.143915402888808	35.938105543374434	34.54837921383137	2.672466496058746	18.441008121108837	41.64842003874497	76.09425068618685	101.82074315365941	85.39795801179037	80.46578278784642	84.2054197307782	111.32610680176714	127.90385269554395	109.20415210838576	136.286165814779	137.22564025645096	109.08554444945355	103.8448947186705	85.89825302096915	113.17815359844207	104.17362774644863	122.473322617311	110.76659419163167	100.12374558916378	114.04296535832503	99.54540369043531	90.15573422793608	220.27872189914086	74.41690417977662	85.20876151946533	109.60159614795253	118.10641953580381	122.02352446424447	114.2911936415407	134.29053535996042	112.38162848673642	88.70421497987047	116.628222376758	128.5230894646936	118.66502820185372	120.4876760913478
361-420	91.46813126861514	111.06462430042353	144.08463416075222	142.85186779454693	101.01815508976063	128.68016242482037	96.88647442043901	157.17008299691327	162.95548160733688	140.91866659315463	107.6919449437151	43.67870807395303	75.22861147411481	31.292246187874127	104.95653654744422	64.4221715045432	145.59728853286038	111.39344551494946	164.46836053770176	126.90059912868105	162.2891361695133	148.5816053862631	188.87454098228164	40.65639242891473	50.605655876983974	59.40777696227548	101.39202329762884	17.67940707161273
421-480	124.59079489666294	141.4395867103894	21.922442095344593	85.05182271570999	88.93874817030735	42.81953819422523	13.283419140403964	37.15499192423954	50.60575694158979	54.901443460204746
481-540	45.34653659344667	12.156045928385652	90.72556963341685	142.6105875204612	285.5443600809517	141.41087268142383	106.31669190504039	140.0905362049088
541-600	113.50818211257695	176.40259976451432	170.5101032956004	127.66000408744026	130.5690328707749	124.73364256317791	109.89038355414675	104.12040503067283	156.15694607248247	21.644260137571905	145.1015470463459	127.29502993291362	124.68826231834123	122.76142714492573
Raw Data Naive Predictor
1-60	89.81902801622147	90.01305834359715	92.14702271102982	92.14702271102982	92.88947773464223	93.08209440804386	93.08209440804386	91.72720577305785	91.72720577305785	90.50478454653164	90.16760031181127	90.16760031181127	91.88878499773331	92.06447978617061	93.22684168506515	91.9134485341731	91.9134485341731	89.96532013825947	87.47733186695397	87.47733186695397	86.70380642096069	86.22679372207972	86.12266500177458	81.89185771403433	87.41832026706862	111.56649113260181	110.37018564032303	109.41356561819575	109.41356561819575	108.14589792008078	106.08190975769803	105.42532799873426	105.42532799873426	107.52729079705502	107.35346539505986	106.9275503265948	106.9275503265948	108.15470534843296	107.01894054520038	105.33946002492425	105.33946002492425	106.86665560703243	108.20442330003532	107.42735708501151	107.42735708501151	107.6973826943742	107.05463615241365	106.85848020243915	107.33205048975542
61-120	60.99456091500915	58.397354459716055	56.83405625763301	52.28524419708718	54.693563133489434	55.43887392566921	56.90879287008161	56.90569936636477	55.60344854640017	60.01767286027921	58.06093679778023	58.64164901720481	52.17085940762125	52.9711409016775	52.9711409016775	50.92900380235403	48.60563278274904	48.60563278274904	46.88975688452449	47.171528770866004	47.34096717796699	31.721818864099475	22.49223191756441	14.233090677633484	15.720623292064843	17.002857439535646	7.723881219294626	6.467405609470077	6.467405609470077	11.652105721583027	13.65284578657311	14.205022122762216	16.52520660832927	12.492977730723993	15.898514515395945	16.19308437552371	10.09082793203578	45.26095417681702	52.6054552093879	52.51234316339057	55.91010804765183	46.223488834318104	47.20842672318392	44.649580549077896	53.974385921526746	55.766072753822	55.766072753822	49.83365708560059	44.31511242559587
121-180	4.281300243476721	23.043527593644342	18.952845640590226	17.44049119157762	23.31837753705679	8.508803242944396	14.521375275323123	4.436549459667447	8.665386378539182	16.013779406493228	20.66804439528667	12.448214908000836	17.035818824607844	13.44721394976645	22.59447078748309	20.415703467650502	17.518041872564766	21.248943005609647	28.700098205916333	29.12740074443039	30.471242525028543	16.572841626109778	21.968918969137803	17.96237554297747	25.195707677202932	16.12917390660749	21.840543575103197	23.94564451304879	29.274586657545314	6.426559019024722	4.512741311397008	0.2332766186952142	5.853588454658819	0.773048650767052	0.7424325766370856	6.100842871808027	0.8062304951429837	0.8062304951429837	42.01876683527598	35.350678742709846	29.644703377094686	15.969171740684885	29.223486416371685	28.183198626852743	20.7331180010747	19.596992300945914	6.977716749454089	18.925902831908445	10.709809927927779
181-240	70.87512106298388	79.59908083910014	75.54311541188997	85.35792954183603	75.42774777822297	96.02397261612586	86.94497144472828	76.65896659796533	73.2718522333254	66.88696183812107	70.11804163819622	68.40838201337957	67.45315891711027	64.3105084894921	58.84598806548914	61.674869157765016	71.62519105881935	66.1546777925546	67.12577683311423	69.36714649908023	74.91071995676538	71.34748276679954	61.098773657064726	67.63860337206353	76.45971974064156	83.79709489970483	61.405790756116176	61.63577616825151	94.06454959770994	66.92138339165697	79.96187677323513	110.8561004828108	107.49326558712798	93.4528880666652	88.14778048138544	71.71832902217568	67.40831993142635	81.93590725584156	93.14197828888854	74.16953440057557	59.55966719575787	76.39939443315345	76.03745746777545	78.68146291413302	70.81721475332682	79.21116809068849	98.39967966024375	67.52454846604118	76.46282677695615
241-300	167.44821858966256	173.0231977289782	165.7650393322501	163.15204127956306	177.1626340203252	174.66359848074606	160.41438268567217	151.4015404051352	156.72415921112574	165.1356161749621	173.80197072670526	169.93677242669443	153.48944409623735	139.86825134388923	131.79801994020787	168.4680691797914	145.37634473739703	164.1324633124298	167.6003718843743	160.4957801601743	134.565887130864	143.1295820700424	149.69696293660448	164.3383936997042	164.08916566713188	161.83126103655732	155.747574846545	140.8073576585658	145.95732917786765	146.91411199164278	154.02089127195265	159.4399508675257	149.88726998361656	157.24980538333133	165.35261535771335	156.68665268541574	169.7883799442114	150.07090051944974	149.50578541281303	132.7059255971372	130.97292543135737	130.97292543135737	125.64843653804618	127.38717608000854	127.38717608000854	129.1865231851438	129.1865231851438	148.92824778942688	147.58973761231223
301-360	197.9919583814739	181.11361313994618	181.81149025965723	194.86666432106173	186.42650940410974	183.76436201832192	182.7587585991014	178.95044741917778	178.11855651617006	179.98641609024943	187.255777895472	191.0912371172225	192.31735211524946	186.42872521452622	229.40037373306185	208.95236668881566	220.57139062897787	195.00414460425267	227.4600291057782	236.64892296387652	236.9877467385127	227.87721851463576	221.30519474544306	228.08379577402908	223.2495166174223	219.72212372257675	200.5129545590551	211.67820059551238	218.61567608629238	222.51031114270162	205.03438716038167	200.73693650713253	206.80398342473129	214.9712777138728	231.74646420840483	183.528234838594	186.16853809090944	193.3621440878247	209.8675275444369	220.39897751920225	221.40522429334604	216.20721048724383	233.41028755722604	216.63118720255673	197.1090776507689	208.6139108533205	213.28284105160768	200.79501904658028	182.5022952319728
361-420	237.87422990142764	249.65388943714228	239.9242960259866	244.38301220372662	252.1701948846825	274.1939270732579	251.62356670559527	250.12876341683514	245.837074624915	284.42052938612335	297.3564053929339	239.59249713645303	289.6224115229429	257.53098642224916	242.86037687947547	241.75121325259008	261.6927029615713	259.5995319407307	258.0520104400455	254.59209815211855	252.20319989021644	247.50470231009123	252.50810238364883	242.65587485078973	253.8245821601254	252.57473985290048	282.17037534841006	283.86623690559713
421-480	349.59824240642854	304.1281560463269	332.6501349664384	338.67075093836627	346.9478741468698	337.91200767664714	322.02404667990857	330.89635667033326	306.32679698065226	301.6962139680172
481-540	387.121257052431	406.3821327825518	416.5017244185731	407.60140295014867	363.83789462685013	398.4934544685332	369.6109741316029	377.5473855701432
541-600	474.91138157546754	463.0645577723268	451.09781203583475	427.308107114784	457.44461392546236	449.17447019989663	432.6845437103967	429.5188132337978	453.25493923654494	427.7910814266344	420.6949625736896	465.72783144658547	470.56219542380995	431.92112685195696
[truncated: 1,285 more columns]
